# Supplementary material for: Quality of Life in COVID-Related ARDS Patients One Year after Intensive Care Discharge (Odissea Study): A Multicenter Observational Study
Source: J Clin Med. 2023 Jan 29;12(3):1058. doi: 10.3390/jcm12031058 (PMC9918008; doi:10.3390/jcm12031058)
Supplement: Supplementary file 1 [file jcm-12-01058-s001.zip]

Archive with 1 entries (1 files):
- jcm-2176037-supplementary.pdf
